# Supplementary material for: Widely Targeted HPLC-MS/MS Metabolomics Analysis Reveals Natural Metabolic Insights in Insects
Source: Metabolites. 2023 Jun 8;13(6):735. doi: 10.3390/metabo13060735 (PMC10301993; doi:10.3390/metabo13060735)
Supplement: Supplementary file 1 [file metabolites-13-00735-s001.zip]

Archive with 2 entries (2 files):
- metabolites-2372872-supplementary.pdf
- Table 1 All the metabolites (1442) identified in insects.xlsx
